# Supplementary material for: Mitochondrial ADP/ATP Carrier 1 Is Important for the Growth of Toxoplasma Tachyzoites
Source: Microbiol Spectr. 2023 May 8;11(3):e00040-23. doi: 10.1128/spectrum.00040-23 (PMC10269819; doi:10.1128/spectrum.00040-23)
Supplement: Supplemental file 2 — Table S2. Download spectrum.00040-23-s0002.xlsx, XLSX file, 0.01 MB [file spectrum.00040-23-s0002.xlsx]

## Sheet: Sheet1
	Table S2. Primers used in this study.
Primer	Sequence 5‘-3’	Use
gRNA- R	AACTTGACATCCCCATTTAC	To construct gene specific CRISPR plasmids
gRNA-AAC1-lo-F	TGTTTGTTATCGGTTTATGGGTTTTAGAGCTAGAAATAGC	To construct the TgAAC1 located specific CRISPR plasmid
gRNA-AAC2-lo- F	GCTACGGTATGCATCTGAGCGTTTTAGAGCTAGAAATAGC	To construct the TgAAC2 located specific CRISPR plasmid
TgAAC1-loPCR1-F	GGTGCTTCCTCGTTGGTTATTG	PCR1 of TgAAC1-3HA
TgAAC1-loPCR2-R	CTGTTCTCGTGACTAAGATACATC	PCR2 of TgAAC1-3HA
loPCR1-R	GATTTGTGAGGACGACTCAC	PCR1 of TgAACs-3HA
loAAC1PCR2-F	CACGACAGCAGACAACTTTC	PCR2 of TgAAC2-3HA
loAAC2PCR2-F	GACTTGTTAGGCTCCGACCA	PCR2 of TgAAC2-3HA
TgAAC2-loPCR1-F	CGGCTGTGTGACTACATCATG	PCR1 of TgAAC2-3HA
TgAAC2-loPCR2-R	CCACACCTGTTGATGAAGGGATG	PCR2 of TgAAC2-3HA
gRNA-AAC1-F	AAGGGGAACCCGCTTTCCTAGTTTTAGAGCTAGAAATAGCA	To construct the TgAAC1 specific CRISPR plasmid
gRNA-AAC2-F	GCCTAGGGGTGGAAACTGCTGGTTTTAGAGCTAGAAATAGC	To construct the TgAAC2 specific CRISPR plasmid
TgAAC1-5H-F	GTTGTAAAACGACGGCCAGTTGCCCTGGCTGGTACGTCCATC	Amplification of 5’-homology of TgAAC1 for pTet-off:: TgAAC1-Ty construction
TgAAC1-5H-R	CTCACGGGATTTACAGCCTGAGACAGGCGACAACACACAG	Amplification of 5’-homology of TgAAC1 for pTet-off:: TgAAC1-Ty construction
TgAAC1-3H-F	CGAACCAGGACCCGCTCGATGCGGCGCCGACGGTCTCTGC	Amplification of 3’-homology of TgAAC1 for pTet-off:: TgAAC1-Ty construction
TgAAC1-3H-R	GCTATGACCATGATTACGCCGCCACGCAACACGTTCGCCC	Amplification of 3’-homology of TgAAC1 for pTet-off:: TgAAC1-Ty construction
DHFR-SAG1-TetO7-F	CAGGCTGTAAATCCCGTGAG	Amplification of DHFR for pTet-off :: TgAAC1-Ty construction
DHFR-SAG1-TetO7-R	ATCGAGCGGGTCCTGGTTCGTG	Amplification of DHFR for pTet-off :: TgAAC1-Ty construction
pUC19-F	GGCGTAATCATGGTCATAGC	Amplification of pUC19 for pTet-off :: TgAAC1-Ty and pTgAAC2 :: CAT construction
pUC19-R	ACTGGCCGTCGTTTTACAAC	Amplification of pUC19 for pTet-off :: TgAAC1-Ty and pTgAAC2 :: CAT construction
TgAAC1-PCR1-F	CACAGGGAAAACAAGGTTTGATAAG	PCR1 of iTgAAC1
TgAAC1-PCR1-R	GATTTGTGAGGACGACTCAC	PCR1 of iTgAAC1
TgAAC1-PCR2-F	CACGACAGCAGACAACTTTC	PCR2 of iTgAAC1
TgAAC1-PCR2-R	GTTCGTCATAGAAGACCAACAC	PCR2 of iTgAAC1
TgAAC1-PCR3-F	CAGAATGGGCGTTCGTGAGCAACCC	PCR3 of iTgAAC1
TgAAC1-PCR3-R	CAGAATGGGCGTTCGTGAGCAACCC	PCR3 of iTgAAC1
TgAAC2-5H-F	GTTGTAAAACGACGGCCAGTCTGTACACTACAGCATTCATC	Amplification of 5’-homology of TgAAC2 for pTgAAC2 :: CAT construction
TgAAC2-5H-R	CTTATCGATACCGTCGACCTCCTAAGAGGAGAACAGCGTTTA	Amplification of 5’-homology of TgAAC2 for pTgAAC2 :: CAT construction
TgAAC2-3H-F	GATCCACTAGTTCTAGAGCGCTGCTACGGTATGCATCTGAG	Amplification of 3’-homology of TgAAC2 for pTgAAC2 :: CAT construction
TgAAC2-3H-R	GCTATGACCATGATTACGCCGGACGCAGCAGCGTTGTTGC	Amplification of 3’-homology of TgAAC2 for pTgAAC2 :: CAT construction
CAT-F	GAGGTCGACGGTATCGATAA	Amplification of CAT for pTgAAC2::CAT construction
CAT-R	CGCTCTAGAACTAGTGGATC	Amplification of CAT for pTgAAC2::CAT construction
TgAAC2-PCR1-F	GAAGCACAGAGTCTGTCGACCCG	PCR1 of Δtgaac2
TgAAC2-PCR1-R	GCACTGTGAGCACTGATAGG	PCR1 of Δtgaac2
TgAAC2-PCR2-F	GGAGTGTTTCGCAGCAAGC	PCR2 of Δtgaac2
TgAAC2-PCR2-R	CCACGTGTGGATCCGTGTCGGTGAC	PCR2 of Δtgaac2
TgAAC2-PCR3-F	GTGTGCGAGAGATTCGTCGTCAACC	PCR3 of Δtgaac2
TgAAC2-PCR3-R	CCAGTACCTCTCAAGGCACTTGCCC	PCR3 of Δtgaac2
TgAAC1-CDS-F	CGATGTTCCAGATTATGCCATGG CGGCGCCGACGGTCTCTGC	Amplification of TgAAC1-CDS::HA for pTub ::TgAAC1::HA::CAT construction
TgAAC1-CDS-R	GGGCAGCTTCTGTGGGCTGCAT TTACATGAGCATCTTCTTCAGTTCG	Amplification of TgAAC1-CDS::HA for pTub ::TgAAC1::HA::CAT construction
COM-MusANT2-F	CTTACGATGTTCCAGATTATGCCATG ACAGATGCCGCTGTGTCCTTCGC	Amplification of MusANT2-CDS::HA for pTub ::MusANT2::HA::CAT construction
COM-MusANT2-R	CGGGCAGCTTCTGTGGGCTGCAT TTATGTGTATTTCTTGATCTCATC	Amplification of MusANT2-CDS::HA forpTub ::MusANT2::HA::CAT construction
PCR4-F	GTATCCTTACGATGTTCCAGATTATG	PCR4 of Com-TgAAC1 and Com-MusANT2 strain
PCR4-R	CCCTGATCCCTCCGAAAAGAG	PCR4 of Com-TgAAC1 and Com-MusANT2 strain
PCR5-F	GGGTGCCTACGTTCTTCTAC	PCR5 of Com-TgAAC1 and Com-MusANT2 strain
PCR5-R	GTCCCCAGGTAGCGAGAACG	PCR5 of Com-TgAAC1 and Com-MusANT2 strain
16b-TgAAC1-F	GAAGGTCGTCATATGCTCGAGATGGCGGCGCCGACGGTCTC	Amplification of TgAAC1-CDS::HA for pET-16b-TgAAC1-HA construction
16b-TgAAC1-R	CTTTCGGGCTTTGTTAGCAGCCGG GGCATAATCTGGAACATCGTAAG	Amplification of TgAAC1-CDS::HA for pET-16b-TgAAC1-HA construction
16b-TgAAC2-F	GAAGGTCGTCATATGCTCGAGATGGCGTGTCCCAGTTCGTC	Amplification of TgAAC2-CDS::HA for pET-16b-TgAAC1-HA construction
16b-TgAAC2-R	CTGGAACATCGTAAGGATACGACGCAACGAATCGTTTCATTT	Amplification of TgAAC2-CDS::HA for pET-16b-TgAAC2-HA construction
16b-F	TATCCTTACGATGTTCCAGATTATGCCCCG	Amplification of pET-16b vector for all the E. coli transfection plasmid construction
16b-R	CTCGAGCATATGACGACCTTCGATATGG	Amplification of pET-16b vector for all the E. coli transfection plasmid construction
